# Supplementary material for: Acceptability of HPV Vaccines: A Qualitative Systematic Review and Meta-Summary
Source: Vaccines (Basel). 2023 Sep 14;11(9):1486. doi: 10.3390/vaccines11091486 (PMC10536942; doi:10.3390/vaccines11091486)
Supplement: Supplementary file 1 [file vaccines-11-01486-s001.zip]

Archive with 1 entries (1 files):
- vaccines-2509911-supplementary.pdf
